# Supplementary material for: Dataset for estimating occurrence probability of causations for plugged, abandoned and decommissioned oil and gas wells
Source: Data Brief. 2020 Jul 5;31:105988. doi: 10.1016/j.dib.2020.105988 (PMC7371746; doi:10.1016/j.dib.2020.105988)
Supplement: Supplementary file 1 [file mmc1.xml]

<?xml version="1.0" encoding="utf-8" standalone="no"?>
<data>
  <datasets>
    <author>fikhan@mun.ca</author>
    <type>1</type>
    <dataset>
      <name>Dataset for estimating occurrence probability of causations for plugged, abandoned and decommissioned oil and gas wells</name>
      <caption />
      <description>This article contains the dataset on the failure frequencies of the barrier and mechanical plugs in place within the hydrocarbon-containing wellbore during plugging and abandonment operation. The interpretation and application of this data can be found in the research article (“https://doi.org/10.1016/j.psep.2019.09.015” [1]). These datasets were collected through a comprehensive hazard identification technique involving 10 engineers and academics with considerable years of field experience. The</description>
      <filetype>
        <name />
      </filetype>
      <filesize />
      <source>0</source>
      <sourcename>Original Data</sourcename>
      <access>
        <type>1</type>
        <name>Data available in data repository</name>
        <reponame>University of Strathclyde</reponame>
        <PersistentId>doi.org/10.1016/j.psep.2019.09.015</PersistentId>
        <deeplinkurl>http://dx.doi.org/10.17632/mz3khsphdb.1</deeplinkurl>
      </access>
    </dataset>
  </datasets>
</data>
